# Supplementary material for: Transcriptional Response of Honey Bee Larvae Infected with the Bacterial Pathogen Paenibacillus larvae
Source: PLoS One. 2013 Jun 6;8(6):e65424. doi: 10.1371/journal.pone.0065424 (PMC3675105; doi:10.1371/journal.pone.0065424)
Supplement: File S1 — Sequence and efficiencies of qPCR primers used in this study. (XLS) [file pone.0065424.s001.xls]

## Sheet: Sheet1
Supplemental Information File S1. Sequence and efficiencies of qPCR primers used in this study.
Gene description	NCBI ID	Type	Forward	Reverse	Dilution series efficiency	Dilution series correlation coefficient
Ribosomal protein S5	XM_624081	Reference	AATTATTTGGTCGCTGGAATTG	TAACGTCCAGCAGAATGTGGTA	1.03	0.99
Microsomal glutathione-S-transferase	XM_394313	Reference	TTGCTCTGTAAGGTTGTTTTGC	TGTCTGGTTAACTACAAATCCTTCTG	0.98	0.99
Ubiquitin	XM_003249801	Reference	ACAGCTGGAAGATGGTCGTACAC	CGAAGTACAAGGTGAAGAGTCGATTC	0.925	0.997
Alpha-tubulin	XM_623217	Reference	GCA CGT GAA GAT CTA GCA GCT C	GCA CCT TCT CCT TCA CCT TCA G	0.944	0.999
Glucuronyltransferase	XM_392727	Reference	CACGGATACATCCTGCAGTCATC	GAGAATGACGAGATACAGAACTGTCAC	0.961	0.999
Hymenoptaecin	NM_001011615	Target	CTCTTCTGTGCCGTTGCATA	GCGTCTCCTGTCATTCCATT	0.95	0.999
Apidaecin	XM_003249457	Target	TAGTCGCGGTATTTGGGAAT	TTTCACGTGCTTCATATTCTTCA	0.93	0.99
Peritrophin/chitin-binding domain	XM_003250167	Target	GCAAACGAGATTTCAATGGCAATCTTCAG	CACATTGGTAATTGTATAGTACGTTCGCATC	0.987969	0.999824
Cytochrome P450 CYP9Q1	XM_393971	Target	ATCCTGGCCAAGTGCAGCTTC	CAGCTCCTTCAATTGGATCAGCAAC	1.0512	0.999309
MARVL-domain protein	XM_391948	Target	GAAATGTTGAATACATCGATATTCACCGTAC	CTCCATTCCACGTAGAGGAAGTATGTC	1.01645	0.99949
Peritrophin/chitin-binding domain, collagen domain	XM_393988	Target	GGTCACTTCTTATCCAGAGTCAACCAG	CTTGTGGATCCCGGTTCAATTGTCTG	0.981	0.9997
Myosin-like	XM_391992	Target	CAACAACGCATTACAAGATTGCAGACTG	CCAAATCCAATGCTAGCACCTTGAG	1.00315	0.997696
Tyrosine receptor kinase	XM_393849	Target	GCGAGCTGTTCAGAGTGATATCCAG	AACTCTCGAGGTCCACGTAATGTC	1.02458	0.98713
Uncharacterized	XM_625174	Target	GTC ATC TAT CTT CTG TCA ACT TGG ATC	CCA TGA ACA GAG TTC TAC AAT CCT C	0.925	1
Serine peptidase	XM_393316	Target	GAT TCT TGC GAG GGT GAC AGT G	GTC GTT CTC ATG TAT ACA CCT GGA AG	0.808361	0.995
trynity (ZP-domain)	XM_394451	Target	GAG CGA CGC TAG CAT AGA CTT C	GTG GAA ATG TAG ATG AGG ACA AGC AG	0.89383	0.999
Osiris domain	XM_001121985	Target	GTATTCTCGTCGATGCGAGAACTTG	TTG CAA ACC GAA TTC CTG TTG ATC	0.997972	0.995
Osiris domain	XM_001121961	Target	AAGTTTGTCGAGAGCATAACAAGAATG	GAT CAT CCT TGT GAG TTT CTT CCT TG	0.933726	1
CPR family cuticular protein	XM_392861	Target	CTGCTTACTCATCACCCTTAGCTTAC	GGT AGT AGC AGA TGC ATA AGT GAG AC	0.938268	0.9997
P. larvae ribosomal protein S18	DQ811781	Positive control	TTCACGGCTAACAAAATTAAACA	TTCGCAGAAGTTCCGGTTAC	N/A	N/A
