# Supplementary material for: Transcriptional Response of Honey Bee Larvae Infected with the Bacterial Pathogen Paenibacillus larvae
Source: PLoS One. 2013 Jun 6;8(6):e65424. doi: 10.1371/journal.pone.0065424 (PMC3675105; doi:10.1371/journal.pone.0065424)
Supplement: File S2 — Summary of honey bee genes identified as differentially expressed in this study. (XLS) [file pone.0065424.s002.xls]

## Sheet: Sheet1
Supporting Information File S2. Differentially expressed honey bee genes in AFB-infected larvae relative to uninfected control larvae.																Associated GO terms
RefSeq gene	Control reads	Infected reads	Infected reads (library-adjusted)	Fisher exact test, adjusted P-value	Library-adjusted log2 difference	Honey bee gene name		Drosophila best blast match	Gene name	Flybase gene name	E-value	Bit score	Percent identity	Developmental gene expression cluster [30]	Biological process	Cellular compartment	Molecular function
NM_001011615.1	5.5	71.5	86.7718	1.17259e-16	3.97972	Hymenoptaecin
XM_003249745.1	3.5	28.5	34.5874	5.38353e-05	3.30482			CG15591	Osi8	FBgn0037415	2.00E-048	190	43%	none	biological_process ; GO:0008150 | no biological data available	integral to plasma membrane ; GO:0005887 | inferred from sequence model	molecular_function ; GO:0003674 | no biological data available
XM_394059.3	5.5	43.5	52.7913	3.63788e-08	3.2628			CG9355	dy	FBgn0004511	1e-174	610	62%	7	rhythmic behavior ; GO:0007622 | NOT non-traceable author statement circadian rhythm ; GO:0007623 | NOT traceable author statement imaginal disc-derived wing morphogenesis ; GO:0007476 | non-traceable author statement cell morphogenesis ; GO:0000902 | inferred from genetic interaction with m imaginal disc-derived wing morphogenesis ; GO:0007476 | inferred from genetic interaction with m AND infer…	plasma membrane ; GO:0005886 | non-traceable author statement integral to membrane ; GO:0016021 | inferred from sequence or structural similarity	structural constituent of chitin-based cuticle ; GO:0005214 | inferred from sequence or structural similarity with WB:cut-1; WP:CE02165
XM_003250647.1	3.5	27.5	33.3738	5.38353e-05	3.25329
XM_001121961.2	47.5	345.5	419.296	2.21028e-68	3.14197			CG15189	Osi19	FBgn0037429	1.00E-045	181	40%	7	biological_process ; GO:0008150 | no biological data available	integral to plasma membrane ; GO:0005887 | inferred from sequence model	molecular_function ; GO:0003674 | no biological data available
XM_001121482.2	4.5	32.5	39.4417	4.66009e-06	3.13173			CG1150	Osi3	FBgn0037411	2.00E-034	144	37%	none	biological_process ; GO:0008150 | no biological data available	integral to plasma membrane ; GO:0005887 | inferred from sequence model	molecular_function ; GO:0003674 | no biological data available
XM_393316.4	15.5	109.5	132.888	8.00328e-21	3.09987			CG8213	CG8213	FBgn0033359	1e-160	562	44%	7	proteolysis ; GO:0006508 | non-traceable author statement proteolysis ; GO:0006508 | inferred from electronic annotation with InterPro:IPR001254, InterPro:IPR001314, InterPro:IPR018114		serine-type endopeptidase activity ; GO:0004252 | non-traceable author statement serine-type endopeptidase activity ; GO:0004252 | inferred from electronic annotation with InterPro:IPR001254, InterPro:IPR001314, InterPro:IPR018114
XM_003250922.1	5.5	38.5	46.7233	1.42787e-06	3.08664			CG32133	CG32133	FBgn0052133	1.00E-011	68.6	23%	13	histone methylation ; GO:0016571 | inferred from mutant phenotype embryonic pattern specification ; GO:0009880 | inferred from mutant phenotype anterior/posterior pattern specification, imaginal disc ; GO:0007448 | inferred from mutant phenotype regulation of antimicrobial peptide biosynthetic process ; GO:0002805 | inferred from mutant phenotype	intracellular ; GO:0005622 | inferred from electronic annotation with InterPro:IPR001357	transcription factor binding ; GO:0008134 | inferred from sequence or structural similarity with EMBL:AF104261; protein_id:AAD17923
XM_625174.3	91.5	538.5	653.519	1.44746e-96	2.83639			CG4702	CG4702	FBgn0037992	3.00E-069	260	51%	7
XM_003249457.1	7.5	43.5	52.7913	3.62046e-07	2.81534	Apidaecin
XM_001121985.2	37.5	214.5	260.316	4.83766e-37	2.7953			CG15188	Osi20	FBgn0037430	2.00E-037	154	43%	7	biological_process ; GO:0008150 | no biological data available	integral to plasma membrane ; GO:0005887 | inferred from sequence model	molecular_function ; GO:0003674 | no biological data available
XM_003251149.1	11.5	65.5	79.4903	6.01363e-11	2.78914
XM_396220.3	15.5	82.5	100.121	3.68772e-13	2.69141			CG2016	CG2016	FBgn0037289	2.00E-064	243	54%	25
XM_623784.2	164.5	862.5	1046.72	3.82129e-146	2.66972			CG33126	NLaz	FBgn0053126	5.00E-025	112	33%	4	determination of adult lifespan ; GO:0008340 | inferred from mutant phenotype triglyceride homeostasis ; GO:0070328 | inferred from mutant phenotype carbohydrate homeostasis ; GO:0033500 | inferred from mutant phenotype response to oxidative stress ; GO:0006979 | inferred from mutant phenotype transport ; GO:0006810 | inferred from electronic annotation with InterPro:IPR003057	extracellular space ; GO:0005615 | inferred from direct assay	binding ; GO:0005488 | non-traceable author statement lipid binding ; GO:0008289 | inferred from sequence or structural similarity with UniProtKB:P37153 transporter activity ; GO:0005215 | inferred from electronic annotation with InterPro:IPR003057
XM_393849.4	8.5	43.5	52.7913	3.62046e-07	2.63476			CG10244	Cad96Ca	FBgn0022800	4.00E-086	317	52%	29	protein phosphorylation ; GO:0006468 | inferred from sequence or structural similarity protein phosphorylation ; GO:0006468 | non-traceable author statement calcium-dependent cell-cell adhesion ; GO:0016339 | inferred from sequence or structural similarity homophilic cell adhesion ; GO:0007156 | inferred from electronic annotation with InterPro:IPR002126 protein phosphorylation ; GO:0006468 | inf…	integral to plasma membrane ; GO:0005887 | inferred from sequence or structural similarity membrane ; GO:0016020 | inferred from electronic annotation with InterPro:IPR002126, InterPro:IPR015919	protein tyrosine kinase activity ; GO:0004713 | inferred from sequence or structural similarity protein tyrosine kinase activity ; GO:0004713 | non-traceable author statement protein kinase activity ; GO:0004672 | inferred from sequence or structural similarity transmembrane receptor protein tyrosine kinase activity ; GO:0004714 | inferred from sequence or structural similarity with EMBL:M34186 A…
XM_393994.3	17.5	86.5	104.976	4.16565e-13	2.58463			CG6879	CG6879	FBgn0039222	1e-173	606	51%	7
XM_001121541.2	11.5	54.5	66.1408	1.013e-07	2.52391			CG1151	Osi6	FBgn0027527	3.00E-028	122	36%	7	biological_process ; GO:0008150 | no biological data available	integral to plasma membrane ; GO:0005887 | inferred from sequence model	molecular_function ; GO:0003674 | no biological data available
XM_001122704.2	8.5	39.5	47.9369	3.885e-06	2.4956			CG7201	CG7201	FBgn0035865	4.00E-063	239	47%	7
XM_394451.3	122.5	555.5	674.15	1.33521e-85	2.46029			CG17131	trynity	FBgn0029128	1.00E-049	195	26%	7	regulation of embryonic cell shape ; GO:0016476 | inferred from mutant phenotype cell-matrix adhesion ; GO:0007160 | inferred from mutant phenotype actin filament organization ; GO:0007015 | inferred from mutant phenotype	filamentous actin ; GO:0031941 | inferred from direct assay apical cortex ; GO:0045179 | inferred from direct assay	molecular_function ; GO:0003674 | no biological data available
XM_003250167.1	19.5	87.5	106.189	8.94609e-13	2.44509			CG4090	CG4090	FBgn0038492	1.00E-081	292	26%	25	chitin metabolic process ; GO:0006030 | inferred from electronic annotation with InterPro:IPR002557	extracellular region ; GO:0005576 | inferred from electronic annotation with InterPro:IPR002557	chitin binding ; GO:0008061 | inferred from electronic annotation with InterPro:IPR002557
XM_393932.3	63.5	284.5	345.267	1.29717e-42	2.44288			CG3108	CG3108	FBgn0029807	1e-112	403	47%	7	proteolysis ; GO:0006508 | inferred from electronic annotation with InterPro:IPR000834, InterPro:IPR003146		metallocarboxypeptidase activity ; GO:0004181 | inferred from sequence or structural similarity with MGD:Cpa1; MGI:MGI:88478 zinc ion binding ; GO:0008270 | inferred from electronic annotation with InterPro:IPR000834
XM_001121915.2	9.5	42.5	51.5777	1.20232e-05	2.44075			CG15598	Osi17	FBgn0037427	8.00E-078	289	33%	7	biological_process ; GO:0008150 | no biological data available	integral to plasma membrane ; GO:0005887 | inferred from sequence model	molecular_function ; GO:0003674 | no biological data available
XM_003250090.1	10.5	46.5	56.432	1.4305e-06	2.42613
XM_393441.4	15.5	67.5	81.9175	1.54013e-09	2.4019			CG32354	CG32354	FBgn0052354	1e-108	387	57%	7		extracellular region ; GO:0005576 | inferred from sequence or structural similarity with UniProtKB:P25304	endopeptidase inhibitor activity ; GO:0004866 | inferred from sequence or structural similarity with UniProtKB:Q26057
XM_001121942.2	34.5	149.5	181.432	4.6079e-22	2.39476			CG1169	Osi18	FBgn0037428	9.00E-037	150	39%	7	biological_process ; GO:0008150 | no biological data available	integral to plasma membrane ; GO:0005887 | inferred from sequence model	molecular_function ; GO:0003674 | no biological data available
XM_003251808.1	104.5	450.5	546.723	1.42796e-66	2.38731			CG6611	ect	FBgn0000451	2.00E-076	283	33%	7
XM_396702.3	130.5	553.5	671.723	3.23198e-81	2.36382			CG7802	neyo	FBgn0039704	0	894	65%	7	regulation of embryonic cell shape ; GO:0016476 | inferred from mutant phenotype
NM_001011616.2	9.5	39.5	47.9369	3.40426e-05	2.33514	Defensin1
XM_393988.4	39.5	162.5	197.209	2.03855e-22	2.3198			CG4145	Cg25C	FBgn0000299	0	648	38%	20	dorsal closure ; GO:0007391 | traceable author statement	collagen type IV ; GO:0005587 | non-traceable author statement collagen type IV ; GO:0005587 | traceable author statement basement membrane ; GO:0005604 | non-traceable author statement collagen ; GO:0005581 | inferred from electronic annotation with InterPro:IPR001442	extracellular matrix structural constituent ; GO:0005201 | inferred from electronic annotation with InterPro:IPR001442 binding ; GO:0005488 | inferred from electronic annotation with InterPro:IPR016187
XM_396831.3	13.5	55.5	67.3544	1.98143e-07	2.31881			CG6847	CG6847	FBgn0030884	1e-156	550	39%	29	lipid metabolic process ; GO:0006629 | inferred from electronic annotation with InterPro:IPR000734		triglyceride lipase activity ; GO:0004806 | inferred from sequence or structural similarity with EMBL:AF061274; protein_id:AAC15774.1
XM_395355.4	67.5	275.5	334.345	9.83349e-39	2.30838			CG9095	CG9095	FBgn0030617	0	971	53%	7	cell adhesion ; GO:0007155 | inferred from electronic annotation with InterPro:IPR000421		binding ; GO:0005488 | inferred from electronic annotation with InterPro:IPR001304, InterPro:IPR016186, InterPro:IPR016187
XM_393452.4	33.5	133.5	162.015	4.75487e-18	2.27389			CG2150	CG2150	FBgn0003065	1.00E-053	207	59%	12
XM_393317.2	34.5	136.5	165.655	1.70565e-18	2.26352			CG11824	CG11824	FBgn0033360	1e-131	465	83%	7
XR_120257.1	31.5	121.5	147.451	5.59479e-16	2.22682			CG17758	CG17758	FBgn0029780	8.00E-059	225	27%	14
XM_001121344.2	26.5	101.5	123.18	1.23774e-13	2.2167			CG15239	CG15239	FBgn0029681	2.00E-052	204	34%	7
XM_624934.2	22.5	85.5	103.762	2.27143e-11	2.20528			CG1153	Osi7	FBgn0037414	1.00E-073	273	52%	7	lateral inhibition ; GO:0046331 | inferred from mutant phenotype	integral to plasma membrane ; GO:0005887 | inferred from sequence model	molecular_function ; GO:0003674 | no biological data available
XM_391869.4	25.5	96.5	117.112	4.64773e-12	2.19932			CG9196	CG9196	FBgn0035056	1e-118	423	54%	none	Toll signaling pathway ; GO:0008063 | inferred from sequence or structural similarity with spz	extracellular region ; GO:0005576 | inferred from sequence or structural similarity with spz	Toll binding ; GO:0005121 | inferred from sequence or structural similarity with spz
XM_394792.3	52.5	192.5	233.617	1.05939e-24	2.15375			CG1567	C901	FBgn0021742	1e-127	453	59%	7	cell communication ; GO:0007154 | inferred from electronic annotation with InterPro:IPR001774	membrane ; GO:0016020 | inferred from electronic annotation with InterPro:IPR001774	binding ; GO:0005488 | inferred from electronic annotation with InterPro:IPR011989
XM_003251859.1	39.5	144.5	175.364	4.65377e-18	2.15043			CG6026	CG6026	FBgn0038676	5.00E-020	97.4	33%	7
XM_396244.2	96.5	348.5	422.937	1.19896e-44	2.13184			CG14470	CG14470	FBgn0033046	1e-134	475	29%	none
XM_003250660.1	18.5	65.5	79.4903	3.70835e-08	2.10325			CG12017	CG12017	FBgn0035429	3.00E-021	99	47%	7
XM_391830.4	30.5	104.5	126.82	1.56103e-12	2.05591			CG15013	dyl	FBgn0066365	0	829	71%	7	regulation of embryonic cell shape ; GO:0016476 | inferred from mutant phenotype cell-matrix adhesion ; GO:0007160 | inferred from mutant phenotype actin filament organization ; GO:0007015 | inferred from mutant phenotype	filamentous actin ; GO:0031941 | inferred from direct assay apical cortex ; GO:0045179 | inferred from direct assay	structural constituent of chitin-based cuticle ; GO:0005214 | inferred from sequence or structural similarity with dy
XM_001121861.2	50.5	170.5	206.917	3.05361e-20	2.0347			CG1157	Osi15	FBgn0037424	4.00E-017	85.5	30%	7	biological_process ; GO:0008150 | no biological data available	integral to plasma membrane ; GO:0005887 | inferred from sequence model	molecular_function ; GO:0003674 | no biological data available
XM_001120972.2	39.5	126.5	153.519	6.72687e-14	1.9585			CG11271	RpS12	FBgn0260441	3.00E-071	266	61%	22
NM_001142637.1	38.5	113.5	137.743	5.94411e-12	1.83905			CG5812	GCR(ich)	FBgn0029170	4.00E-086	314	54%	12	chitin-based cuticle development ; GO:0040003 | inferred from sequence or structural similarity with TwdlD body morphogenesis ; GO:0010171 | inferred from sequence or structural similarity with TwdlD	proteinaceous extracellular matrix ; GO:0005578 | inferred from sequence or structural similarity with TwdlD	structural constituent of chitin-based cuticle ; GO:0005214 | inferred from sequence or structural similarity with TwdlD
XM_392531.4	44.5	128.5	155.947	8.12164e-13	1.80917			CG14622	CG14622	FBgn0025641	0	1295	60%	27	regulation of filopodium assembly ; GO:0051489 | inferred from direct assay regulation of axonogenesis ; GO:0050770 | inferred from direct assay actin cytoskeleton organization ; GO:0030036 | non-traceable author statement cuticle pattern formation ; GO:0035017 | non-traceable author statement open tracheal system development ; GO:0007424 | inferred from mutant phenotype regulation of tube archit…	axonal growth cone ; GO:0044295 | inferred from direct assay	actin binding ; GO:0003779 | inferred from sequence or structural similarity Rho GTPase binding ; GO:0017048 | inferred from electronic annotation with InterPro:IPR010473 actin binding ; GO:0003779 | inferred from electronic annotation with InterPro:IPR003104, InterPro:IPR010472, InterPro:IPR010473
XM_625286.3	20.5	56.5	68.568	2.74835e-05	1.74191
XM_623815.3	72.5	197.5	239.684	4.9934e-19	1.72508			CG4899	Pdh	FBgn0011693	1.00E-040	164	37%	0	phagocytosis, engulfment ; GO:0006911 | inferred from mutant phenotype retinal metabolic process ; GO:0042574 | inferred from mutant phenotype retinol metabolic process ; GO:0042572 | inferred from mutant phenotype oxidation-reduction process ; GO:0055114 | inferred from electronic annotation with InterPro:IPR002424		retinol dehydrogenase activity ; GO:0004745 | inferred from mutant phenotype alcohol dehydrogenase (NAD) activity ; GO:0004022 | inferred from electronic annotation with InterPro:IPR002424 nucleotide binding ; GO:0000166 | inferred from electronic annotation with InterPro:IPR016040
XM_001121660.2	24.5	65.5	79.4903	4.34858e-06	1.698			CG9587	CG9587	FBgn0036425	1.00E-032	139	42%	25
XM_003249302.1	20.5	53.5	64.9272	6.61693e-05	1.6632			CG8667	dimm	FBgn0023091	4.00E-015	79.3	76%	29
XM_397347.3	112.5	291.5	353.762	1.63698e-26	1.65285			CG9438	Cyp6a2	FBgn0000473	4.00E-099	358	38%	20	response to insecticide ; GO:0017085 | inferred from direct assay response to caffeine ; GO:0031000 | inferred from direct assay oxidation-reduction process ; GO:0055114 | inferred from electronic annotation with InterPro:IPR001128, InterPro:IPR002401, InterPro:IPR017972	microsome ; GO:0005792 | non-traceable author statement membrane ; GO:0016020 | non-traceable author statement	electron carrier activity ; GO:0009055 | non-traceable author statement electron carrier activity ; GO:0009055 | inferred from sequence or structural similarity oxidoreductase activity, acting on paired donors, with incorporation or reduction of molecular oxygen ; GO:0016705 | inferred from electronic annotation with InterPro:IPR001128, InterPro:IPR002401, InterPro:IPR017972 electron carrier acti…
XM_396277.4	714.5	1844.5	2238.47	7.95723e-169	1.64751			CG9138	SP1070	FBgn0031879	0	5498	72%	11	regulation of tube architecture, open tracheal system ; GO:0035152 | inferred from mutant phenotype cell adhesion ; GO:0007155 | inferred from electronic annotation with InterPro:IPR000421	apical plasma membrane ; GO:0016324 | inferred from direct assay	Notch binding ; GO:0005112 | inferred from sequence or structural similarity with EMBL:Y14495; protein_id:CAA74835 calcium ion binding ; GO:0005509 | inferred from electronic annotation with InterPro:IPR001881, InterPro:IPR018097
XM_001120452.2	43.5	111.5	135.316	1.55333e-09	1.63724			CG5639	CG5639	FBgn0039527	1e-145	512	35%	12		extracellular region ; GO:0005576 | inferred from electronic annotation with InterPro:IPR008197	serine-type endopeptidase inhibitor activity ; GO:0004867 | inferred from electronic annotation with InterPro:IPR002223, InterPro:IPR004094, InterPro:IPR018112
XM_003250263.1	40.5	103.5	125.607	4.11576e-09	1.63292			CG15002	mas	FBgn0011653	1e-136	484	90%	25	proteolysis ; GO:0006508 | inferred from electronic annotation with InterPro:IPR001254, InterPro:IPR001314, InterPro:IPR018114	plasma membrane ; GO:0005886 | inferred from direct assay	serine-type endopeptidase activity ; GO:0004252 | NOT non-traceable author statement peptidase activity ; GO:0008233 | NOT traceable author statement serine-type endopeptidase activity ; GO:0004252 | inferred from electronic annotation with InterPro:IPR001254, InterPro:IPR001314, InterPro:IPR018114
XM_003251100.1	30.5	76.5	92.8398	2.08198e-06	1.60593			CG9518	CG9518	FBgn0030590	1e-112	402	38%	none	lateral inhibition ; GO:0046331 | inferred from mutant phenotype oxidation-reduction process ; GO:0055114 | inferred from electronic annotation with InterPro:IPR000172, InterPro:IPR007867, InterPro:IPR012132 alcohol metabolic process ; GO:0006066 | inferred from electronic annotation with InterPro:IPR012132		choline dehydrogenase activity ; GO:0008812 | inferred from sequence or structural similarity with EMBL:Z66494; protein_id:CAA91263 flavin adenine dinucleotide binding ; GO:0050660 | inferred from electronic annotation with InterPro:IPR000172, InterPro:IPR012132
XM_623896.3	46.5	115.5	140.17	7.62312e-10	1.59187			CG1632	CG1632	FBgn0030027	1e-177	620	47%	7	proteolysis ; GO:0006508 | inferred from electronic annotation with InterPro:IPR001254		serine-type endopeptidase activity ; GO:0004252 | NOT non-traceable author statement low-density lipoprotein receptor activity ; GO:0005041 | inferred from sequence or structural similarity with UniProtKB:P98158 serine-type endopeptidase activity ; GO:0004252 | inferred from electronic annotation with InterPro:IPR001254
XM_003249251.1	52.5	126.5	153.519	3.24806e-10	1.54803			CG4914	CG4914	FBgn0036436	1e-111	399	68%	25	proteolysis ; GO:0006508 | non-traceable author statement proteolysis ; GO:0006508 | inferred from electronic annotation with InterPro:IPR001254, InterPro:IPR001314, InterPro:IPR018114		serine-type endopeptidase activity ; GO:0004252 | inferred from sequence or structural similarity with Sb serine-type endopeptidase activity ; GO:0004252 | non-traceable author statement
XM_001121625.2	97.5	222.5	270.024	1.91594e-16	1.46961			CG15592	Osi9	FBgn0037416	2.00E-042	171	42%	7	biological_process ; GO:0008150 | no biological data available	integral to plasma membrane ; GO:0005887 | inferred from sequence model	molecular_function ; GO:0003674 | no biological data available
XM_001122319.2	35.5	80.5	97.6942	1.35564e-05	1.46045
XR_119772.1	135.5	306.5	371.966	1.28382e-22	1.45688			CG32580	CG32580	Fbgn0052580	8.00E-039	162	19%	0
XM_392051.2	125.5	281.5	341.626	1.05773e-20	1.44473			CG9369	m	FBgn0002577	0	660	56%	7	cuticle pattern formation ; GO:0035017 | inferred from mutant phenotype epidermal cell differentiation ; GO:0009913 | inferred from mutant phenotype imaginal disc-derived wing morphogenesis ; GO:0007476 | non-traceable author statement cell morphogenesis ; GO:0000902 | inferred from genetic interaction with dyl imaginal disc-derived wing morphogenesis ; GO:0007476 | inferred from genetic interact…	integral to membrane ; GO:0016021 | inferred from sequence or structural similarity filamentous actin ; GO:0031941 | inferred from direct assay apical cortex ; GO:0045179 | inferred from direct assay proteinaceous extracellular matrix ; GO:0005578 | inferred from direct assay	structural constituent of chitin-based cuticle ; GO:0005214 | inferred from sequence or structural similarity with dy
XM_625212.3	135.5	302.5	367.112	5.9465e-22	1.43793			CG8420	CG8420	FBgn0037664	1.00E-085	314	35%	9
NM_001011572.1	99.5	219.5	266.383	1.00383e-15	1.42074			CG6186	Tsf1	FBgn0022355	8.00E-098	355	42%	4	cellular iron ion homeostasis ; GO:0006879 | inferred from sequence or structural similarity defense response ; GO:0006952 | non-traceable author statement iron ion transport ; GO:0006826 | non-traceable author statement cellular iron ion homeostasis ; GO:0006879 | inferred from sequence or structural similarity with EMBL:J03298 iron ion transport ; GO:0006826 | inferred from electronic annotatio…	extracellular region ; GO:0005576 | inferred from electronic annotation with InterPro:IPR001156, InterPro:IPR018195	ferric iron binding ; GO:0008199 | inferred from sequence or structural similarity iron ion transmembrane transporter activity ; GO:0005381 | non-traceable author statement ferric iron binding ; GO:0008199 | inferred from sequence or structural similarity with EMBL:J03298 iron ion transmembrane transporter activity ; GO:0005381 | inferred from sequence or structural similarity with EMBL:J03298
XM_391992.4	302.5	653.5	793.083	2.51439e-46	1.39054			CG2174	Myo10A	FBgn0030252	0	1293	57%	none
XM_395237.2	46.5	99.5	120.752	8.12566e-07	1.37675			CG6055	CG6055	FBgn0031918	1e-113	406	87%	12			binding ; GO:0005488 | inferred from electronic annotation with InterPro:IPR001304, InterPro:IPR016186, InterPro:IPR016187
XM_391954.4	103.5	217.5	263.956	2.42093e-14	1.35067			CG11101	pwn	FBgn0003174	0	676	38%	7	bristle morphogenesis ; GO:0008407 | inferred from mutant phenotype phototransduction ; GO:0007602 | inferred from mutant phenotype lateral inhibition ; GO:0046331 | inferred from mutant phenotype		calcium ion binding ; GO:0005509 | inferred from electronic annotation with InterPro:IPR001881, InterPro:IPR018097
XM_394297.4	44.5	88.5	107.403	3.15617e-05	1.27116			CG4690	Tsp5D	FBgn0029837	1.00E-086	713	0.33	14	biological_process ; GO:0008150 | no biological data available	integral to membrane ; GO:0016021 | inferred from sequence or structural similarity integral to membrane ; GO:0016021 | inferred from sequence model integral to membrane ; GO:0016021 | inferred from electronic annotation with InterPro:IPR000301, InterPro:IPR008952, InterPro:IPR018499	molecular_function ; GO:0003674 | no biological data available
XR_120512.1	515.5	1001.5	1215.41	1.97861e-59	1.2374
XM_393907.4	54.5	104.5	126.82	1.05926e-05	1.21846			CG5169	dGCKIII	FBgn0086736	3.00E-164	1805	0.37	31	protein phosphorylation ; GO:0006468 | non-traceable author statement actin filament organization ; GO:0007015 | inferred from mutant phenotype protein phosphorylation ; GO:0006468 | inferred from electronic annotation with InterPro:IPR000719, InterPro:IPR002290, InterPro:IPR017442		receptor signaling protein serine/threonine kinase activity ; GO:0004702 | non-traceable author statement ATP binding ; GO:0005524 | inferred from electronic annotation with InterPro:IPR000719, InterPro:IPR002290, InterPro:IPR017441, InterPro:IPR017442 protein serine/threonine kinase activity ; GO:0004674 | inferred from electronic annotation with InterPro:IPR002290
XM_392053.4	107.5	192.5	233.617	2.59495e-09	1.11981
XM_393959.4	63.5	111.5	135.316	4.41775e-05	1.0915			CG32082	CG32082	FBgn0052082	9.00E-117	1173	0.24	29	filopodium assembly ; GO:0046847 | inferred from electronic annotation with InterPro:IPR013606 signal transduction ; GO:0007165 | inferred from electronic annotation with InterPro:IPR013606		signal transducer activity ; GO:0004871 | inferred from sequence or structural similarity with EMBL:AF390179; protein_id:AAK81838.1 SH3 domain binding ; GO:0017124 | inferred from electronic annotation with InterPro:IPR013606 cytoskeletal adaptor activity ; GO:0008093 | inferred from electronic annotation with InterPro:IPR013606
XM_391948.4	86.5	147.5	179.005	1.48492e-06	1.04923			CG15211	CG15211	FBgn0030234	2.00E-042	313	0.22	29		membrane ; GO:0016020 | inferred from electronic annotation with InterPro:IPR008253
NM_001098717.1	578.5	978.5	1187.5	9.20002e-44	1.03754			CG4178	Lsp1Beta	FBgn0002563	1.00E-076	513	0.59	4	lateral inhibition ; GO:0046331 | inferred from mutant phenotype transport ; GO:0006810 | inferred from electronic annotation with InterPro:IPR000896, InterPro:IPR013788	lipid particle ; GO:0005811 | inferred from direct assay larval serum protein complex ; GO:0005616 | inferred from direct assay extracellular region ; GO:0005576 | non-traceable author statement	nutrient reservoir activity ; GO:0045735 | non-traceable author statement oxygen transporter activity ; GO:0005344 | inferred from electronic annotation with InterPro:IPR000896, InterPro:IPR013788
XM_395671.3	241.5	403.5	489.684	2.5682e-17	1.01983			CG10241	Cyp6a17	FBgn0015714	3.00E-098	661	0.75	10	oxidation-reduction process ; GO:0055114 | inferred from electronic annotation with InterPro:IPR001128, InterPro:IPR002401, InterPro:IPR017972	microsome ; GO:0005792 | non-traceable author statement membrane ; GO:0016020 | non-traceable author statement	electron carrier activity ; GO:0009055 | inferred from sequence or structural similarity electron carrier activity ; GO:0009055 | non-traceable author statement oxidoreductase activity, acting on paired donors, with incorporation or reduction of molecular oxygen ; GO:0016705 | inferred from electronic annotation with InterPro:IPR001128, InterPro:IPR002401, InterPro:IPR017972 electron carrier acti…
XM_393971.4	543.5	905.5	1098.91	3.61653e-39	1.01572			CG11466	Cyp9f2	FBgn0038037	7.00E-63	352	0.66	none	oxidation-reduction process ; GO:0055114 | inferred from electronic annotation with InterPro:IPR001128, InterPro:IPR002401, InterPro:IPR017972	microsome ; GO:0005792 | non-traceable author statement membrane ; GO:0016020 | non-traceable author statement	electron carrier activity ; GO:0009055 | non-traceable author statement electron carrier activity ; GO:0009055 | inferred from sequence or structural similarity oxidoreductase activity, acting on paired donors, with incorporation or reduction of molecular oxygen ; GO:0016705 | inferred from electronic annotation with InterPro:IPR001128, InterPro:IPR002401, InterPro:IPR017972 electron carrier acti…
XM_623218.3	189.5	74.5	90.4126	2.44765e-06	-1.0676			CG31522	CG31522	FBgn0051522	1e-117	417	70%	29	fatty acid biosynthetic process ; GO:0006633 | inferred from sequence or structural similarity with UniProtKB:Q9BW60 very long-chain fatty acid metabolic process ; GO:0000038 | inferred from sequence or structural similarity with UniProtKB:Q9BW60	integral to membrane ; GO:0016021 | inferred from electronic annotation with InterPro:IPR002076
XM_001120541.2	925.5	309.5	375.607	2.08041e-43	-1.30101			CG30045	Cpr49A	FBgn0050045	2.00E-028	122	59%	none			structural constituent of chitin-based cuticle ; GO:0005214 | inferred from sequence or structural similarity with Pfam:PF00379 inferred from sequence or structural similarity with InterPro:IPR000618
XM_001122443.2	118.5	38.5	46.7233	1.38326e-05	-1.34267
XM_392861.4	65.5	11.5	13.9563	5.23724e-06	-2.23058			CG2342	Ccp84Ag	FBgn0004777	1.00E-033	141	47%	12			structural constituent of chitin-based larval cuticle ; GO:0008010 | inferred from sequence or structural similarity with UniProtKB:P80683 structural constituent of chitin-based cuticle ; GO:0005214 | inferred from sequence or structural similarity with Pfam:PF00379 inferred from sequence or structural similarity with InterPro:IPR000618
XM_003249534.1	80.5	12.5	15.1699	1.39281e-08	-2.40778			CG7709	CG7709	FBgn0038642	2.00E-021	100	38%	12	neurogenesis ; GO:0022008 | inferred from mutant phenotype
XM_001123255.2	414.5	59.5	72.2087	4.15583e-18	-2.52113
