# Supplementary material for: Transcriptional Response of Honey Bee Larvae Infected with the Bacterial Pathogen Paenibacillus larvae
Source: PLoS One. 2013 Jun 6;8(6):e65424. doi: 10.1371/journal.pone.0065424 (PMC3675105; doi:10.1371/journal.pone.0065424)
Supplement: File S3 — Annotation clusters among differentially expressed genes, identified by the DAVID annotation tool [33] using the best Drosophila homolog as proxy. (XLSX) [file pone.0065424.s003.xlsx]

## Sheet: SupplementalFile3
Supporting Information File S3. Annotation clusters identified by the DAVID annotation tool [33] among differentially expressed genes.
Annotation Cluster 1	Enrichment Score: 3.60
Category	Term	Count	%	PValue	Genes	List Total	Pop Hits	Pop Total	Fold Enrichment	Bonferroni	Benjamini	FDR
INTERPRO	IPR001507:Endoglin/CD105 antigen	5	7.35294	4.57227e-06	FBGN0066365, FBGN0002577, FBGN0039704, FBGN0004511, FBGN0029128	60	20	10196	42.4833	0.000530244	0.000265157	0.00521631
SMART	SM00241:ZP	5	7.35294	6.29562e-06	FBGN0066365, FBGN0002577, FBGN0039704, FBGN0004511, FBGN0029128	32	20	4824	37.6875	0.0002455	0.0002455	0.00572505
GOTERM_MF_FAT	GO:0005214~structural constituent of chitin-based cuticle	5	7.35294	0.00132507	FBGN0004777, FBGN0066365, FBGN0050045, FBGN0002577, FBGN0004511	36	110	7918	9.99747	0.1265	0.1265	1.46635
GOTERM_MF_FAT	GO:0042302~structural constituent of cuticle	5	7.35294	0.00182738	FBGN0004777, FBGN0066365, FBGN0050045, FBGN0002577, FBGN0004511	36	120	7918	9.16435	0.170194	0.0890631	2.01707
GOTERM_MF_FAT	GO:0005198~structural molecule activity	7	10.2941	0.0137735	FBGN0004777, FBGN0260441, FBGN0066365, FBGN0050045, FBGN0002577, FBGN0000299, FBGN0004511	36	456	7918	3.37634	0.756993	0.375969	14.3168
Annotation Cluster 2	Enrichment Score: 1.85
Category	Term	Count	%	PValue	Genes	List Total	Pop Hits	Pop Total	Fold Enrichment	Bonferroni	Benjamini	FDR
INTERPRO	IPR013032:EGF-like region, conserved site	5	7.35294	0.00252909	FBGN0031879, FBGN0021742, FBGN0003174, FBGN0039527, FBGN0038492	60	99	10196	8.58249	0.254535	0.0932745	2.84772
SP_PIR_KEYWORDS	egf-like domain	3	4.41176	0.0261335	FBGN0031879, FBGN0021742, FBGN0003174	65	51	12980	11.7466	0.733945	0.733945	22.5122
INTERPRO	IPR000742:EGF-like, type 3	3	4.41176	0.0415275	FBGN0031879, FBGN0021742, FBGN0003174	60	56	10196	9.10357	0.992701	0.559574	38.3624
Annotation Cluster 3	Enrichment Score: 1.64
Category	Term	Count	%	PValue	Genes	List Total	Pop Hits	Pop Total	Fold Enrichment	Bonferroni	Benjamini	FDR
INTERPRO	IPR001304:C-type lectin	3	4.41176	0.0212668	FBGN0030617, FBGN0031879, FBGN0031918	60	39	10196	13.0718	0.917385	0.463876	21.7488
INTERPRO	IPR016186:C-type lectin-like	3	4.41176	0.0223039	FBGN0030617, FBGN0031879, FBGN0031918	60	40	10196	12.745	0.926945	0.407443	22.6896
SMART	SM00034:CLECT	3	4.41176	0.0255526	FBGN0030617, FBGN0031879, FBGN0031918	32	39	4824	11.5962	0.635601	0.396345	20.9741
Annotation Cluster 4	Enrichment Score: 1.23
Category	Term	Count	%	PValue	Genes	List Total	Pop Hits	Pop Total	Fold Enrichment	Bonferroni	Benjamini	FDR
GOTERM_MF_FAT	GO:0004866~endopeptidase inhibitor activity	3	4.41176	0.0483877	FBGN0033046, FBGN0039527, FBGN0052354	36	80	7918	8.24792	0.993648	0.569651	42.4521
GOTERM_MF_FAT	GO:0030414~peptidase inhibitor activity	3	4.41176	0.0516845	FBGN0033046, FBGN0039527, FBGN0052354	36	83	7918	7.9498	0.995541	0.538502	44.6346
GOTERM_MF_FAT	GO:0004857~enzyme inhibitor activity	3	4.41176	0.0820005	FBGN0033046, FBGN0039527, FBGN0052354	36	108	7918	6.10957	0.999838	0.664076	61.4488
Annotation Cluster 5	Enrichment Score: 1.00
Category	Term	Count	%	PValue	Genes	List Total	Pop Hits	Pop Total	Fold Enrichment	Bonferroni	Benjamini	FDR
PIR_SUPERFAMILY	PIRSF000051:cytochrome P450 CYP3A5	3	4.41176	0.0100283	FBGN0015714, FBGN0038037, FBGN0000473	12	37	2596	17.5405	0.104943	0.104943	6.08561
UP_SEQ_FEATURE	metal ion-binding site:Iron (heme axial ligand)	3	4.41176	0.0142032	FBGN0015714, FBGN0038037, FBGN0000473	7	96	2975	13.2812	0.280369	0.280369	10.7195
GOTERM_MF_FAT	GO:0020037~heme binding	4	5.88235	0.023439	FBGN0015714, FBGN0259233, FBGN0038037, FBGN0000473	36	140	7918	6.28413	0.911011	0.453823	23.2208
GOTERM_MF_FAT	GO:0046906~tetrapyrrole binding	4	5.88235	0.023439	FBGN0015714, FBGN0259233, FBGN0038037, FBGN0000473	36	140	7918	6.28413	0.911011	0.453823	23.2208
GOTERM_MF_FAT	GO:0005506~iron ion binding	5	7.35294	0.0267573	FBGN0022355, FBGN0015714, FBGN0259233, FBGN0038037, FBGN0000473	36	260	7918	4.2297	0.937113	0.424942	26.0778
COG_ONTOLOGY	Secondary metabolites biosynthesis, transport, and catabolism	3	4.41176	0.0291344	FBGN0015714, FBGN0038037, FBGN0000473	5	91	1237	8.15604	0.111543	0.111543	10.6751
GOTERM_CC_FAT	GO:0005792~microsome	3	4.41176	0.0523073	FBGN0015714, FBGN0038037, FBGN0000473	21	89	4786	7.68218	0.863007	0.629874	38.2703
GOTERM_CC_FAT	GO:0042598~vesicular fraction	3	4.41176	0.0523073	FBGN0015714, FBGN0038037, FBGN0000473	21	89	4786	7.68218	0.863007	0.629874	38.2703
SP_PIR_KEYWORDS	microsome	3	4.41176	0.0565792	FBGN0015714, FBGN0038037, FBGN0000473	65	78	12980	7.68047	0.945641	0.766849	42.934
GOTERM_BP_FAT	GO:0055114~oxidation reduction	6	8.82353	0.062834	FBGN0011693, FBGN0015714, FBGN0259233, FBGN0038037, FBGN0000473, FBGN0030590	29	620	7937	2.64861	0.999948	0.999948	54.0091
GOTERM_CC_FAT	GO:0005624~membrane fraction	3	4.41176	0.0712769	FBGN0015714, FBGN0038037, FBGN0000473	21	106	4786	6.45013	0.935168	0.598274	48.5192
INTERPRO	IPR002401:Cytochrome P450, E-class, group I	3	4.41176	0.0731012	FBGN0015714, FBGN0038037, FBGN0000473	60	77	10196	6.62078	0.99985	0.715764	57.9392
GOTERM_CC_FAT	GO:0005626~insoluble fraction	3	4.41176	0.0760311	FBGN0015714, FBGN0038037, FBGN0000473	21	110	4786	6.21558	0.946381	0.518794	50.8377
GOTERM_CC_FAT	GO:0000267~cell fraction	3	4.41176	0.0796635	FBGN0015714, FBGN0038037, FBGN0000473	21	113	4786	6.05057	0.953652	0.45899	52.5461
SP_PIR_KEYWORDS	Monooxygenase	3	4.41176	0.0841797	FBGN0015714, FBGN0038037, FBGN0000473	65	98	12980	6.11303	0.987683	0.769057	57.1275
INTERPRO	IPR017973:Cytochrome P450, C-terminal region	3	4.41176	0.0866492	FBGN0015714, FBGN0038037, FBGN0000473	60	85	10196	5.99765	0.999973	0.731314	64.4433
INTERPRO	IPR001128:Cytochrome P450	3	4.41176	0.0883929	FBGN0015714, FBGN0038037, FBGN0000473	60	86	10196	5.92791	0.999978	0.696635	65.2101
INTERPRO	IPR017972:Cytochrome P450, conserved site	3	4.41176	0.0972668	FBGN0015714, FBGN0038037, FBGN0000473	60	91	10196	5.6022	0.999993	0.694867	68.8839
SP_PIR_KEYWORDS	heme	3	4.41176	0.103891	FBGN0015714, FBGN0038037, FBGN0000473	65	111	12980	5.39709	0.99585	0.746188	65.2329
GOTERM_CC_FAT	GO:0005783~endoplasmic reticulum	4	5.88235	0.111758	FBGN0037664, FBGN0015714, FBGN0038037, FBGN0000473	21	284	4786	3.20993	0.987536	0.518485	65.4972
GOTERM_CC_FAT	GO:0019898~extrinsic to membrane	3	4.41176	0.134126	FBGN0015714, FBGN0038037, FBGN0000473	21	154	4786	4.4397	0.995149	0.486279	72.5593
SP_PIR_KEYWORDS	oxidoreductase	6	8.82353	0.142352	FBGN0011693, FBGN0015714, FBGN0259233, FBGN0038037, FBGN0000473, FBGN0030590	65	561	12980	2.13575	0.999537	0.784678	77.2139
SP_PIR_KEYWORDS	endoplasmic reticulum	3	4.41176	0.158461	FBGN0015714, FBGN0038037, FBGN0000473	65	144	12980	4.16026	0.999821	0.762524	81.0172
SP_PIR_KEYWORDS	iron	3	4.41176	0.2171	FBGN0015714, FBGN0038037, FBGN0000473	65	177	12980	3.38462	0.999995	0.825916	90.5324
GOTERM_MF_FAT	GO:0009055~electron carrier activity	3	4.41176	0.22428	FBGN0015714, FBGN0038037, FBGN0000473	36	202	7918	3.2665	1	0.884524	94.0948
GOTERM_MF_FAT	GO:0046872~metal ion binding	9	13.2353	0.499765	FBGN0022800, FBGN0031879, FBGN0022355, FBGN0015714, FBGN0259233, FBGN0038037, FBGN0000473, FBGN0003174, FBGN0029807	36	1718	7918	1.15221	1	0.984331	99.9555
GOTERM_MF_FAT	GO:0043169~cation binding	9	13.2353	0.533139	FBGN0022800, FBGN0031879, FBGN0022355, FBGN0015714, FBGN0259233, FBGN0038037, FBGN0000473, FBGN0003174, FBGN0029807	36	1764	7918	1.12217	1	0.986653	99.9794
GOTERM_MF_FAT	GO:0043167~ion binding	9	13.2353	0.538884	FBGN0022800, FBGN0031879, FBGN0022355, FBGN0015714, FBGN0259233, FBGN0038037, FBGN0000473, FBGN0003174, FBGN0029807	36	1772	7918	1.1171	1	0.984326	99.982
SP_PIR_KEYWORDS	membrane	6	8.82353	0.672094	FBGN0022800, FBGN0030234, FBGN0015714, FBGN0038037, FBGN0000473, FBGN0029837	65	1139	12980	1.05193	1	0.99796	99.9978
GOTERM_MF_FAT	GO:0046914~transition metal ion binding	6	8.82353	0.738539	FBGN0022355, FBGN0015714, FBGN0259233, FBGN0038037, FBGN0000473, FBGN0029807	36	1354	7918	0.974643	1	0.997392	100
SP_PIR_KEYWORDS	metal-binding	3	4.41176	0.910298	FBGN0015714, FBGN0038037, FBGN0000473	65	796	12980	0.752609	1	0.999906	100
Annotation Cluster 6	Enrichment Score: 0.60
Category	Term	Count	%	PValue	Genes	List Total	Pop Hits	Pop Total	Fold Enrichment	Bonferroni	Benjamini	FDR
GOTERM_MF_FAT	GO:0004252~serine-type endopeptidase activity	4	5.88235	0.125286	FBGN0036436, FBGN0033359, FBGN0030027, FBGN0011653	36	280	7918	3.14206	0.999999	0.780645	77.4915
GOTERM_MF_FAT	GO:0008236~serine-type peptidase activity	4	5.88235	0.153827	FBGN0036436, FBGN0033359, FBGN0030027, FBGN0011653	36	308	7918	2.85642	1	0.817995	84.446
GOTERM_MF_FAT	GO:0017171~serine hydrolase activity	4	5.88235	0.155943	FBGN0036436, FBGN0033359, FBGN0030027, FBGN0011653	36	310	7918	2.83799	1	0.792382	84.8739
INTERPRO	IPR001254:Peptidase S1 and S6, chymotrypsin/Hap	4	5.88235	0.172886	FBGN0036436, FBGN0033359, FBGN0030027, FBGN0011653	60	248	10196	2.74086	1	0.864889	88.5312
SMART	SM00020:Tryp_SPc	4	5.88235	0.211748	FBGN0036436, FBGN0033359, FBGN0030027, FBGN0011653	32	248	4824	2.43145	0.999907	0.954642	88.5111
GOTERM_BP_FAT	GO:0006508~proteolysis	5	7.35294	0.254475	FBGN0036436, FBGN0033359, FBGN0030027, FBGN0011653, FBGN0029807	29	731	7937	1.87202	1	1	97.0249
GOTERM_MF_FAT	GO:0070011~peptidase activity, acting on L-amino acid peptides	5	7.35294	0.284071	FBGN0036436, FBGN0033359, FBGN0030027, FBGN0011653, FBGN0029807	36	612	7918	1.79693	1	0.927341	97.5837
INTERPRO	IPR018114:Peptidase S1/S6, chymotrypsin/Hap, active site	3	4.41176	0.303336	FBGN0036436, FBGN0033359, FBGN0011653	60	191	10196	2.66911	1	0.969622	98.3816
GOTERM_MF_FAT	GO:0008233~peptidase activity	5	7.35294	0.320834	FBGN0036436, FBGN0033359, FBGN0030027, FBGN0011653, FBGN0029807	36	648	7918	1.6971	1	0.927983	98.657
GOTERM_MF_FAT	GO:0004175~endopeptidase activity	4	5.88235	0.32882	FBGN0036436, FBGN0033359, FBGN0030027, FBGN0011653	36	457	7918	1.92512	1	0.921278	98.8228
INTERPRO	IPR001314:Peptidase S1A, chymotrypsin	3	4.41176	0.343859	FBGN0036436, FBGN0033359, FBGN0011653	60	210	10196	2.42762	1	0.976716	99.1831
SP_PIR_KEYWORDS	hydrolase	7	10.2941	0.74651	FBGN0036436, FBGN0033359, FBGN0030027, FBGN0011653, FBGN0030884, FBGN0030252, FBGN0029807	65	1470	12980	0.950916	1	0.998953	99.9998
Annotation Cluster 7	Enrichment Score: 0.10
Category	Term	Count	%	PValue	Genes	List Total	Pop Hits	Pop Total	Fold Enrichment	Bonferroni	Benjamini	FDR
GOTERM_CC_FAT	GO:0016021~integral to membrane	6	8.82353	0.712775	FBGN0051522, FBGN0022800, FBGN0030234, FBGN0002577, FBGN0004511, FBGN0029837	21	1360	4786	1.00546	1	0.990105	99.9986
GOTERM_CC_FAT	GO:0031224~intrinsic to membrane	6	8.82353	0.727973	FBGN0051522, FBGN0022800, FBGN0030234, FBGN0002577, FBGN0004511, FBGN0029837	21	1382	4786	0.989456	1	0.987462	99.9992
SP_PIR_KEYWORDS	transmembrane	3	4.41176	0.968771	FBGN0022800, FBGN0030234, FBGN0029837	65	1039	12980	0.57659	1	0.999996	100
Annotation Cluster 8	Enrichment Score: 0.08
Category	Term	Count	%	PValue	Genes	List Total	Pop Hits	Pop Total	Fold Enrichment	Bonferroni	Benjamini	FDR
GOTERM_MF_FAT	GO:0030554~adenyl nucleotide binding	4	5.88235	0.711218	FBGN0022800, FBGN0086736, FBGN0030252, FBGN0030590	36	812	7918	1.08347	1	0.998226	99.9999
GOTERM_MF_FAT	GO:0001883~purine nucleoside binding	4	5.88235	0.715288	FBGN0022800, FBGN0086736, FBGN0030252, FBGN0030590	36	817	7918	1.07684	1	0.997761	99.9999
GOTERM_MF_FAT	GO:0001882~nucleoside binding	4	5.88235	0.720916	FBGN0022800, FBGN0086736, FBGN0030252, FBGN0030590	36	824	7918	1.06769	1	0.997307	99.9999
SP_PIR_KEYWORDS	atp-binding	3	4.41176	0.79061	FBGN0022800, FBGN0086736, FBGN0030252	65	585	12980	1.02406	1	0.999181	100
GOTERM_MF_FAT	GO:0017076~purine nucleotide binding	4	5.88235	0.830774	FBGN0022800, FBGN0086736, FBGN0030252, FBGN0030590	36	989	7918	0.889563	1	0.999474	100
GOTERM_MF_FAT	GO:0005524~ATP binding	3	4.41176	0.856315	FBGN0022800, FBGN0086736, FBGN0030252	36	748	7918	0.88213	1	0.999635	100
GOTERM_MF_FAT	GO:0032559~adenyl ribonucleotide binding	3	4.41176	0.857384	FBGN0022800, FBGN0086736, FBGN0030252	36	750	7918	0.879778	1	0.999519	100
SP_PIR_KEYWORDS	nucleotide-binding	3	4.41176	0.888252	FBGN0022800, FBGN0086736, FBGN0030252	65	743	12980	0.806295	1	0.999892	100
GOTERM_MF_FAT	GO:0000166~nucleotide binding	4	5.88235	0.9189	FBGN0022800, FBGN0086736, FBGN0030252, FBGN0030590	36	1206	7918	0.729501	1	0.999924	100
GOTERM_MF_FAT	GO:0032553~ribonucleotide binding	3	4.41176	0.927045	FBGN0022800, FBGN0086736, FBGN0030252	36	923	7918	0.714879	1	0.999928	100
GOTERM_MF_FAT	GO:0032555~purine ribonucleotide binding	3	4.41176	0.927045	FBGN0022800, FBGN0086736, FBGN0030252	36	923	7918	0.714879	1	0.999928	100
